# Supplementary material for: Enhanced flight performance in hoverfly migrants
Source: iScience. 2024 Nov 8;27(12):111345. doi: 10.1016/j.isci.2024.111345 (PMC11617951; doi:10.1016/j.isci.2024.111345)
Supplement: Data S1. CAD design for photointerrupter coding wheel [file mmc2.zip]

Archive with 2 entries (2 files):
- flight mill encoder wheel batch.dxf
- flight mill encoder wheel.dxf
